# Supplementary material for: Sorghum Flour Features Related to Dry Heat Treatment and Milling
Source: Foods. 2023 Jun 2;12(11):2248. doi: 10.3390/foods12112248 (PMC10252988; doi:10.3390/foods12112248)
Supplement: Supplementary file 1 [file foods-12-02248-s001.zip]

Archive with 2 entries (2 files):
- foods-2399066-figure S1.pdf
- foods-2399066-table S1.pdf
